# Supplementary material for: Semiautomatic assessment of endothelial density and morphology in organ-cultured corneas — potential predictors for transplantation suitability and clinical outcome?
Source: Graefes Arch Clin Exp Ophthalmol. 2023 Apr 28;261(9):2593–602. doi: 10.1007/s00417-023-06079-0 (PMC10432362; doi:10.1007/s00417-023-06079-0)
Supplement: Supplementary file 4 — Supplementary file4 (XLS 22 KB) [file 417_2023_6079_MOESM4_ESM.xls]

## Sheet: Tabelle1
			visus		objective refraction
			diagnosis of transplanted patients		diagnosis of transplanted patients
			Keratoconus	Fuchs´endothel-dystrophy	Keratoconus	Fuchs´endothel-dystrophy
ROC-curves	N (whole; with applying data)		76; 35	38; 14	76; 30	34; 10
	AUCs (12 months post-transplantation)	ECD	0.47	0.552	0.456	not done, too low Ns
		ECM	0.509	0.510	0.549	not done, too low Ns
Mann-Whitney-Tests	N (whole; with applying data)		76; 17	38; 8	76; 16	34; 6
	p-values (12 months post-transplantation)	rel.ECD-loss/d	0.660	0.643	0.118	1.000 (low Ns)
		rel.ECM-loss/d	0.462	1.000 (low N)	0.792	1.000 (low Ns)
	note that no significance could be found
